# Supplementary material for: The Electronic Mental Wellness Tool as a Self-Administered Brief Screening Instrument for Mental Disorders in the General Spanish Population during the Post-COVID-19 Era
Source: Int J Environ Res Public Health. 2023 Feb 11;20(4):3204. doi: 10.3390/ijerph20043204 (PMC9959534; doi:10.3390/ijerph20043204)
Supplement: Supplementary file 1 [file ijerph-20-03204-s001.zip]

Archive with 1 entries (1 files):
- ijerph-2148924-supplementary.pdf
